# Supplementary material for: Sex-Related Differences in Life Expectancy Compared to General Population after Surgery for Ascending Aortic Aneurysm
Source: J Clin Med. 2024 Aug 4;13(15):4554. doi: 10.3390/jcm13154554 (PMC11313614; doi:10.3390/jcm13154554)
Supplement: Supplementary file 1 [file jcm-13-04554-s001.zip]

Archive with 1 entries (1 files):
- jcm-3110448-supplementary.pdf
